# Supplementary material for: The Prognostic Value of Tumor HER2 Expression in Predicting Oncological Outcomes of Patients with Advanced Urothelial Carcinoma: A Systematic Review and Meta-Analysis
Source: Int J Mol Sci. 2026 May 5;27(9):4130. doi: 10.3390/ijms27094130 (PMC13164211; doi:10.3390/ijms27094130)
Supplement: Supplementary file 1 [file ijms-27-04130-s001.zip]

Archive with 1 entries (1 files):
- ijms-4168371-supplementary.pdf
